# Supplementary material for: Association of lymphocyte subsets and cytokines with bone metabolism: a retrospective, cross-sectional study
Source: BMC Musculoskelet Disord. 2024 Jan 9;25:43. doi: 10.1186/s12891-023-07137-8 (PMC10775480; doi:10.1186/s12891-023-07137-8)
Supplement: Supplementary file 1 — Additional file 1. [file 12891_2023_7137_MOESM1_ESM.zip]

Archive with 25 entries (25 files):
- PINP/Absolute count  of 10.txt
- PINP/Absolute count  of B lymphocytes.txt
- PINP/Absolute count  of CD4+ T lymphocytes.txt
- PINP/Absolute count  of CD8+ T lymphocytes.txt
- PINP/Absolute count  of IFN-a┴.txt
- PINP/Absolute count  of IL-12P70.txt
- PINP/Absolute count  of IL-17.txt
- PINP/Absolute count  of IL-1a┬.txt
- PINP/Absolute count  of IL-2.txt
- PINP/Absolute count  of IL-4.txt
- PINP/Absolute count  of IL-5.txt
- PINP/Absolute count  of IL-6.txt
- PINP/Absolute count  of IL-8.txt
- PINP/Absolute count  of immature T lymphocytes.txt
- PINP/Absolute count  of INF-a├.txt
- PINP/Absolute count  of NK cell.txt
- PINP/Absolute count  of TNF-a┴.txt
- PINP/Absolute count  of total T lymphocytes.txt
- PINP/CD4+_CD8+.txt
- PINP/Percentage of  B lymphocytes.txt
- PINP/Percentage of CD4+T lymphocytes.txt
- PINP/Percentage of CD8+T lymphocytes.txt
- PINP/Percentage of immature T lymphocytes.txt
- PINP/Percentage of NK cell.txt
- PINP/Percentage of total T lymphocytes.txt
