# Supplementary material for: Association of lymphocyte subsets and cytokines with bone metabolism: a retrospective, cross-sectional study
Source: BMC Musculoskelet Disord. 2024 Jan 9;25:43. doi: 10.1186/s12891-023-07137-8 (PMC10775480; doi:10.1186/s12891-023-07137-8)
Supplement: Supplementary file 1 — Additional file 1. [file 12891_2023_7137_MOESM1_ESM.zip › PINP/Absolute count of 10.txt]

L-P1NP	N-P1NP	H-PINP
2.44		1.64
0.25		0.57
0.62		1
2.31	1.13	2.17
1.41	1.13	1.64
1.03	3.25	0.29
0.4	0.57	0.69
0.74	1.56	0.46
0.85	0.48	1.35
0.42	0.55	3.81
0.8	0.26	0.62
0.91	0.94	1.5
0.72	0.55	1.6
0.42	9.4	0.94
0.46	0.64
0.14	0.19
0.77	0.31
0.62	0.74
1.1	0.8
2.62	0.29
0.77	0.34
0.85	0.74
0.62	0.52
181.08	1.72
1.21	0.69
0.5	0.48
0.94	0.46
1.8	0.57
1.08	1.3
0.67	0.72
1.5	1.13
1.55	0.46
0.91	0.28
1.25	0.29
1.08	0.74
1.12	0.38
1.12	0.29
1.17	0.48
0.75	0.29
0.3	0.33
1.12	0.36
0.42	0.94
0.46	0.57
0.29	0.83
0.38	1.68
0.42	0.57
5.79	0.11
2.11	0.46
	0.42
	0.98
	1.46
	0.98
	0.86
	0.98
	1.08
	0.78
	0.88
	1.46
	1.46
	1.8
	1.12
	2.29
	0.98
	1.65
	1.12
	0.08
	1.45
	0.91
	0.36
	1.21
	1.31
	4.54
	1.5
	1.08
	1.25
	1.17
	1.12
	0.94
	1.03
	0.82
	1.65
	1.14
	0.75
	1.43
	0.55
	0.5
	0.36
	0.55
	0.55
	0.5
	0.83
	0.73
	1.12
	0.96
	0.31
	0.23
	0.26
	0.13
	0.56
	0.37
	2.17
	0.32
	0.37
