# Supplementary material for: Association of lymphocyte subsets and cytokines with bone metabolism: a retrospective, cross-sectional study
Source: BMC Musculoskelet Disord. 2024 Jan 9;25:43. doi: 10.1186/s12891-023-07137-8 (PMC10775480; doi:10.1186/s12891-023-07137-8)
Supplement: Supplementary file 1 — Additional file 1. [file 12891_2023_7137_MOESM1_ESM.zip › PINP/Absolute count of CD4+ T lymphocytes.txt]

L-P1NP		H-PINP
535.54	972.62	194.53
1247.51	1035.62	642.91
821.64	438.46	402.77
349.23	402.05	509.45
732.26	971.29	903.7
686.33	779.37	802.34
1112.13	693.95	943.5
226.76	916.83	1035.58
590.76	821.87	701.67
669.88	393.79	620.54
950.82	851.54	446
1341.11	654.61	399.4
1058.83	581.59	479.01
1219.92	939.38	549.95
497.38	920.64
678.52	852.22
788.13	910.36
345.67	1049.07
1049.1	271.74
185.85	347.22
794.99	471.34
650.35	327.06
346.59	1057.84
195.47	821.61
858.74	631.65
628.62	1033
555.13	503.68
298	961.17
815.76	621.46
656.08	350.68
551.77	1051.64
71.2	652.95
698.84	710.36
398.48	949
931.07	1492.75
860.31	911.3
793.03	673.71
1079.12	1266.5
1011	1008.75
409.35	367.78
731.68	619.14
237.4	440.08
563.53	723.08
779.38	513.53
597.41	542.9
914.96	1093.43
1022.48	555.15
473.71	170.72
	841.62
	361.77
	1822.65
	626.16
	875.45
	884.97
	668.07
	556.68
	571.87
	659.93
	587.48
	942.46
	1461.96
	879.24
	381.33
	495.25
	721.93
	632.56
	678.35
	520.92
	315.1
	623.75
	570.28
	659.1
	574.33
	839.14
	666.64
	891.42
	896.71
	601.24
	835.89
	341.81
	406.77
	656.07
	597.55
	493.98
	1882.47
	151.91
	1097.1
	1167.58
	689.14
	533.79
	794.34
	631.47
	950.07
	467.03
	610.42
	862.16
	1383.78
	468.12
	1100.47
	715.62
