# Supplementary material for: Association of lymphocyte subsets and cytokines with bone metabolism: a retrospective, cross-sectional study
Source: BMC Musculoskelet Disord. 2024 Jan 9;25:43. doi: 10.1186/s12891-023-07137-8 (PMC10775480; doi:10.1186/s12891-023-07137-8)
Supplement: Supplementary file 1 — Additional file 1. [file 12891_2023_7137_MOESM1_ESM.zip › PINP/Absolute count of IFN-a┴.txt]

L-P1NP	N-P1NP	H-PINP
1.83		0
4.08		1.1
2.23		3.79
3.52	0.77	1.99
1.76	1.13	3.52
2.73	3.36	3.79
0.37	5.87	1.53
0.54	1.76	0
3.52	0.22	2.92
3.25	0.9	2.04
0	0	1.76
0.9	1.76	3.93
3.79	1.99	1.64
0.72	1.76	0.99
0.72	1.1
2.23	0.9
4.08	1.1
3.25	6.51
0.54	1.53
4.65	1.53
1.76	2.73
2.98	0
0.22	5.25
0	1.99
2.32	1.1
2.23	0.72
0.22	2.73
2.32	2.73
1.77	1.99
0	2.73
1.52	0.09
1.17	2.73
2.04	1.31
2.32	0
1.64	0.72
4.48	1.99
1.28	0.9
0.17	0.9
3.41	11.47
6.02	18.15
0.01	1.53
0	1.53
0	0.09
0	7.84
0.07	6.19
0.55	0
2.05	0.72
2.24	0.22
	0
	2.61
	1.77
	2.61
	1.52
	1.64
	1.28
	1.9
	1.31
	1.28
	1.28
	2.46
	1.28
	4.86
	2.61
	1.64
	1.52
	0.54
	0.09
	2.76
	0.09
	0.96
	25.38
	9.7
	0.96
	0.76
	1.77
	1.77
	4.29
	2.92
	1.77
	0.96
	2.04
	1.4
	1.06
	0.55
	0
	0.07
	0.07
	0.07
	1.03
	0
	0.01
	0.7
	1.39
	3.84
	0.5
	1.91
	0
	0
	0.28
	2.24
	1.03
	1.22
	0.67
