# Supplementary material for: Association of lymphocyte subsets and cytokines with bone metabolism: a retrospective, cross-sectional study
Source: BMC Musculoskelet Disord. 2024 Jan 9;25:43. doi: 10.1186/s12891-023-07137-8 (PMC10775480; doi:10.1186/s12891-023-07137-8)
Supplement: Supplementary file 1 — Additional file 1. [file 12891_2023_7137_MOESM1_ESM.zip › PINP/Absolute count of IL-12P70.txt]

L-P1NP	N-P1NP	H-PINP
2.24	0.96	0.91
1.4	0.73	0.5
1.56	2.24	2.18
1.29	0.71	1.05
1.29	1.09	2.11
1.29	0.91	0.75
0.83	1.09	1.92
1	1.29	1
1.62	1.09	1.22
1.34	1	4.08
3.06	1.29	1.8
1.14	0.79	1.51
1.4	1	1.22
1.24	0.71	1.39
2.46	1.09
0.46	1.09
1.14	1.51
1	1.24
1.29	1.62
0.96	1.34
1.29	1.86
0.53	0.96
1.29	1.92
1.98	0.79
1.18	0.91
1.14	2.18
1.74	1
1.94	0.87
1	0.87
1.56	0.71
1.3	0.5
0.83	0.75
0.83	1.56
1	0.75
1	1.09
1.6	0.5
1.03	1.09
1.11	0.91
1.14	0.63
1.23	0.83
1.47	0.83
0.51	2.32
1.47	0.71
0.71	1.45
1.39	0.71
0.61	0.46
7.57	0.83
2.67	0.8
	1.51
	1.42
	1.14
	1.14
	1.14
	1.14
	0.87
	1.03
	1.51
	1.22
	1.64
	1.18
	1.64
	0.93
	0.87
	2.05
	0.8
	0.56
	1.51
	2.25
	2.6
	1.64
	0.93
	1.14
	1.34
	1.47
	1.47
	1.22
	0.9
	1.99
	0.83
	0.66
	1.23
	2.03
	1.19
	0.85
	1.23
	1.23
	1.02
	1.16
	1.27
	1.05
	1.16
	0.58
	0.49
	0.47
	0.51
	0.77
	0.51
	0.1
	0.72
	0.28
