# Supplementary material for: Association of lymphocyte subsets and cytokines with bone metabolism: a retrospective, cross-sectional study
Source: BMC Musculoskelet Disord. 2024 Jan 9;25:43. doi: 10.1186/s12891-023-07137-8 (PMC10775480; doi:10.1186/s12891-023-07137-8)
Supplement: Supplementary file 1 — Additional file 1. [file 12891_2023_7137_MOESM1_ESM.zip › PINP/Absolute count of IL-17.txt]

L-P1NP	N-P1NP	H-PINP
3.03		7.23
0.88		0.34
1.12		6.55
0.56	2.35	6.82
1.25	2.19	1.25
6.16	3.59	1.19
1	1.39	0.42
0.56	0.72	1.19
1	1.25	1.82
0.83	1.06	4.1
1.6	0.16	0.19
1.19	2.31	3.84
1.32	0.94	2.26
0.83	4.58	2.39
2.75	1.06
1	4.14
1.9	1.06
0.52	1.06
0.88	2.93
4.69	1.75
1.9	0.42
0.26	1.75
0.61	1.32
2.93	2.66
1.95	1
2.66	0.88
0.94	0.19
2.17	0.61
1.44	3.31
0.88	1.12
1.62	1.6
1.7	0.23
1.33	0.94
1.74	0.38
1.26	0.34
1.58	0.66
1.04	1.9
2.17	1.19
1.04	2.93
1	2.31
1	0.34
1.18	1.12
0.79	0
0.34	0.77
4.71	1.06
0.79	1
27.29	1.06
4.72	0.16
	0.11
	1.47
	1.37
	1.7
	2.22
	1.66
	1.7
	1.4
	2.22
	1.74
	1.7
	1.47
	1.95
	1.55
	1.58
	2.22
	1.17
	0.61
	2.93
	1.33
	0.04
	1.58
	6.07
	2.93
	1.82
	1.13
	1.4
	2.31
	1.74
	1.13
	1.78
	1.99
	2.98
	0.96
	0.96
	2.7
	2.63
	0.54
	3.02
	0.49
	2.51
	1.03
	0.59
	1.14
	1.56
	0.83
	0.62
	0.32
	1.43
	1.07
	0.89
	0.75
	1.57
	0.75
	0.75
