# Supplementary material for: Association of lymphocyte subsets and cytokines with bone metabolism: a retrospective, cross-sectional study
Source: BMC Musculoskelet Disord. 2024 Jan 9;25:43. doi: 10.1186/s12891-023-07137-8 (PMC10775480; doi:10.1186/s12891-023-07137-8)
Supplement: Supplementary file 1 — Additional file 1. [file 12891_2023_7137_MOESM1_ESM.zip › PINP/Absolute count of IL-1a┬.txt]

L-P1NP	N-P1NP	H-PINP
12.01		0
0		0
2.36		3.83
0	0.53	3.83
0	0.19	12.94
0	6.54	0.09
0	0	0.09
0.36	0	0
1.08	0	0.95
0	1.48	31.09
3.33	0	0
0.7	0	6.44
4.35	0	3.41
6.58	0	4.84
0.09	0
0	0
2.36	0
0	1.08
2.36	0
0	2.36
0	3.83
0	0
2.84	1.08
17.22	25.86
0	1.08
0.36	0
4.35	0
2.83	0
0	6
0	1.08
0.95	1.48
0.31	0.09
0	0
0	0
5.35	0
5.35	0
0.6	0
0.1	0
0	0
2.33	0
7.38	0
1.78	0
1.02	0
0	0.09
1.78	10.27
0.28	0
33.83	0.36
21.92	0
	0
	1.35
	0.2
	1.35
	2.83
	0.6
	0.2
	2.56
	0.36
	1.57
	0.6
	4.02
	0.2
	8.85
	0.2
	7.21
	0.03
	0
	0
	0.03
	0
	2.83
	7.61
	37.81
	0
	2.56
	0.2
	3.41
	0.31
	0
	0
	0.03
	5.01
	0.95
	0.03
	9.9
	0.36
	1.78
	2.14
	0
	3.64
	0
	5.5
	4.14
	0.45
	3.41
	1.04
	0.96
	0.06
	0
	0.45
	2.98
	4.84
	4.84
	2.04
