# Supplementary material for: Association of lymphocyte subsets and cytokines with bone metabolism: a retrospective, cross-sectional study
Source: BMC Musculoskelet Disord. 2024 Jan 9;25:43. doi: 10.1186/s12891-023-07137-8 (PMC10775480; doi:10.1186/s12891-023-07137-8)
Supplement: Supplementary file 1 — Additional file 1. [file 12891_2023_7137_MOESM1_ESM.zip › PINP/Absolute count of IL-2.txt]

L-P1NP	N-P1NP	H-PINP
2.23		0.02
0.32		0
1.54		1.85
0.15	0.46	0.87
0.15	0.78	0.15
0	2.51	0.87
0	1.54	0.52
0	0.23	0
1.54	0	1.59
1.12	0.32	2.28
0.63	0.15	0
0	0	2.28
0	0.32	1.32
0.02	0.23	3.21
0	0
0.41	0.15
1.4	0
0.63	1.12
0.02	0.87
0.15	0.23
0.23	0
0.74	0
0	0.63
2.84	0.23
1.73	0
0	0
0	1.4
1.8	1.12
1.39	0.32
0	0
1.45	0.08
1.39	0.52
1.66	0.99
1.39	0
2.03	0.02
1.8	0.02
1.39	0.23
0.72	0.63
2.72	4.35
0.46	7.95
0	0.15
0.48	0.23
0.67	0
0.27	0.52
0.61	2.16
0.81	0
3.21	0.41
1.8	0.23
	0
	1.59
	1.08
	1.59
	1.32
	1.45
	1.73
	1.66
	0.32
	2.11
	1.14
	1.2
	1.95
	2.82
	1.08
	1.32
	1.66
	0
	1.54
	0.97
	0
	1.08
	8.49
	2.28
	1.39
	1.14
	1.14
	1.45
	1.66
	1.08
	1.95
	2.03
	1.95
	0.55
	1.26
	0.14
	0.03
	0.28
	1.23
	0
	0.87
	0
	0
	0
	0.14
	0.21
	0.38
	1.02
	0.56
	0.42
	0.7
	3.21
	1.93
	1.8
	3.69
