# Supplementary material for: Association of lymphocyte subsets and cytokines with bone metabolism: a retrospective, cross-sectional study
Source: BMC Musculoskelet Disord. 2024 Jan 9;25:43. doi: 10.1186/s12891-023-07137-8 (PMC10775480; doi:10.1186/s12891-023-07137-8)
Supplement: Supplementary file 1 — Additional file 1. [file 12891_2023_7137_MOESM1_ESM.zip › PINP/Absolute count of IL-4.txt]

L-P1NP	N-P1NP	H-PINP
3.04		0.79
0.86		0.75
1.76		1.33
0.96	1.96	0.75
1	1.85	1.76
1	3.04	1.12
0.89	0.86	0.89
0.89	1.04	0.75
1.33	0.79	0.65
1.28	1.16	1.91
1.28	1.08	1.2
1.33	0.82	1.09
1.33	0.96	0.72
1.16	0.82	1.63
1.33	1.56
0.93	1.12
1.08	0.82
1.04	1.47
1.28	0.93
1.2	1.37
1	1.56
1	0.96
1.42	1.12
1.24	1.51
0.89	0.96
0.82	1.37
1.2	1.04
0.93	1.2
0.59	1.42
0.96	0.82
0.65	1.04
0.65	0.96
0.5	1.37
0.62	0.82
0.56	0.57
0.75	1
0.48	0.86
0.33	1.2
0.5	1.24
0.23	0.82
0.78	0.96
0.21	0.79
0.15	0.86
0.18	1.04
0.62	2.03
0.15	0.86
3.54	1.08
3.9	0.75
	0.63
	0.72
	0.53
	0.65
	0.75
	0.79
	0.75
	0.89
	1.08
	0.72
	0.93
	0.79
	0.82
	1.17
	0.62
	1.17
	0.75
	0.93
	0.75
	0.65
	0.69
	0.75
	0.82
	2.14
	0.82
	0.82
	0.69
	1.54
	1.09
	0.59
	0.65
	0.53
	0.97
	0.53
	0.33
	0.45
	0.38
	0.21
	1.19
	0.31
	0.56
	0.45
	0.51
	0.51
	0.4
	0.56
	0.07
	0.13
	0.05
	0.16
	0.29
	1.3
	0.55
	0.93
	1.07
