# Supplementary material for: Association of lymphocyte subsets and cytokines with bone metabolism: a retrospective, cross-sectional study
Source: BMC Musculoskelet Disord. 2024 Jan 9;25:43. doi: 10.1186/s12891-023-07137-8 (PMC10775480; doi:10.1186/s12891-023-07137-8)
Supplement: Supplementary file 1 — Additional file 1. [file 12891_2023_7137_MOESM1_ESM.zip › PINP/Absolute count of IL-5.txt]

L-P1NP	N-P1NP	H-PINP
1		4.06
4.06		4.85
9.14		16.13
1.65	2.31	14.03
4.58	0.34	5.4
0.97	1.46	4.06
3.81	2.87	5.4
28.5	4.06	3.1
3.57	2.44	1.99
5.4	2.87	2.76
6.26	3.33	1.13
2.65	6.26	1.99
7.49	9.14	1.02
3.33	9.84	3.91
4.06	12.83
6.56	4.06
4.85	2.87
5.97	12.83
2.87	10.2
27.39	3.33
4.06	3.33
0.83	4.58
3.1	5.4
0.56	5.68
3.17	3.33
2.23	4.06
1.65	2.87
0.75	3.33
1.02	3.1
5.68	4.06
33.97	5.97
1.64	2.44
1.16	4.06
2.76	2.65
1.64	1.65
0.75	2.65
1.48	2.65
0	2.87
7.22	5.12
5.68	3.57
2.98	4.58
1.56	3.33
0.59	1.65
2.15	2.23
2.84	10.56
1.78	2.23
4.88	6.56
2.21	4.58
	0.14
	1.64
	5.3
	2.56
	4.07
	1.64
	2.56
	2.17
	5.12
	0.02
	2.17
	1.64
	2.76
	3.84
	0.75
	2.76
	0.51
	2.87
	3.81
	1.02
	0.44
	1.02
	12.81
	3.39
	1.64
	7.81
	0
	1.99
	1.64
	1.48
	1.16
	2.76
	1.64
	0.88
	1.81
	2.28
	4.31
	0.89
	3.62
	3.29
	3.29
	6.11
	5.68
	2.98
	5.27
	6.11
	2.55
	3.78
	0.2
	1.25
	0.2
	1.27
	2.74
	4.23
	1.96
