# Supplementary material for: Association of lymphocyte subsets and cytokines with bone metabolism: a retrospective, cross-sectional study
Source: BMC Musculoskelet Disord. 2024 Jan 9;25:43. doi: 10.1186/s12891-023-07137-8 (PMC10775480; doi:10.1186/s12891-023-07137-8)
Supplement: Supplementary file 1 — Additional file 1. [file 12891_2023_7137_MOESM1_ESM.zip › PINP/Absolute count of IL-8.txt]

L-P1NP	N-P1NP	H-PINP
1.86		31.52
4.66		4.45
2.25		11.72
40.12	0	9.92
15.36	0	18.29
11.1	0	3.28
4.05	0.68	6.71
8.79	1.65	0.68
7.47	0.68	2.63
1.01	5.31	34
0.78	1.8	18.68
4.87	0	8.64
7.98	2.1	4.18
2.75	12.35	0.54
17.91	4.45
1.13	2.41
2.25	0
2.25	1.51
17.91	12.35
21.47	5.31
7.98	9.35
0	1.8
4.45	3.85
	7.72
0	1.51
6.96	6.71
9.92	3.1
4.18	0.18
0	11.72
7.21	0.32
0	4.05
3.12	0
0	7.21
0	0.4
0	1.8
0	2.1
0	0.12
1.39	4.87
0	9.35
1.96	3.85
1.59	4.25
0.25	0.32
0.07	0.18
0.14	1.94
14.79	16.8
0.58	1.65
92.91	2.75
35.82	0.07
	0
	0
	1.04
	1.04
	0.19
	0
	0
	0
	20.65
	0.09
	0
	0.39
	0
	1.77
	0
	6.24
	0
	2.25
	16.8
	0
	3.85
	0.83
	28.99
	6.69
	0
	0
	0
	2.04
	12.3
	0
	0.02
	0
	9.43
	0
	0
	35.89
	1.52
	0.99
	1.39
	0.15
	5.63
	0.79
	0.93
	2.86
	4.62
	2.86
	0.05
	0
	0.21
	0
	1.39
	0.11
	0.65
	0.3
	0
