# Supplementary material for: Association of lymphocyte subsets and cytokines with bone metabolism: a retrospective, cross-sectional study
Source: BMC Musculoskelet Disord. 2024 Jan 9;25:43. doi: 10.1186/s12891-023-07137-8 (PMC10775480; doi:10.1186/s12891-023-07137-8)
Supplement: Supplementary file 1 — Additional file 1. [file 12891_2023_7137_MOESM1_ESM.zip › PINP/Absolute count of immature T lymphocytes.txt]

L-P1NP	N-P1NP	H-PINP
4.89	10.69	3.36
11.85	26.14	4.09
51.55	4	1.52
3.51	4.17	11.88
21.04	6.45	6.63
7.51	11.81	5.61
37.07	26.25	11.69
1.63	17.15	15.53
36.33	7.47	10.6
11.6	2.53	5.25
11.51	35.67	6.5
18.89	0.87	9.99
26.7	3.44	8.17
17.23	17.44	12.98
24.04	13.85
1.73	52.22
13.72	11.4
10.65	6.63
7.74	5.67
2.5	5.05
13.93	7.77
28.64	5.85
5.24	30.54
0.32	111.12
11.21	20.22
4.1	31.78
2.9	20.93
2.94	16.73
33.82	14.49
6.89	2.41
9.62	13.92
0.39	10.32
16.72	6.66
5.18	27.8
5.15	5.98
4.03	12.57
4.59	7.9
21.36	12.52
53.17	9.88
6.91	7.99
13.05	7.03
3.65	12.04
6.25	5.98
7.48	5.16
7.04	4.21
24.38	28.56
22.81	17.3
8.54	13.19
	13.16
	7.77
	98.65
	71.29
	15.19
	6.08
	6.44
	13.97
	11.33
	5.69
	4.13
	28.91
	41.58
	0.59
	10.71
	0.5
	5.17
	36.15
	1.37
	7.36
	12.64
	2.55
	20.12
	10.83
	17.34
	16.86
	11.85
	30.26
	43.8
	6.73
	16.46
	3.47
	3.47
	68.74
	11.71
	62.92
	20.9
	0.85
	15.01
	12.84
	31.2
	8.83
	3.4
	8.04
	10.35
	8.68
	6.59
	20.54
	15.81
	12.4
	23.61
	13.25
