# Supplementary material for: Association of lymphocyte subsets and cytokines with bone metabolism: a retrospective, cross-sectional study
Source: BMC Musculoskelet Disord. 2024 Jan 9;25:43. doi: 10.1186/s12891-023-07137-8 (PMC10775480; doi:10.1186/s12891-023-07137-8)
Supplement: Supplementary file 1 — Additional file 1. [file 12891_2023_7137_MOESM1_ESM.zip › PINP/Absolute count of INF-a├.txt]

L-P1NP	N-P1NP	H-PINP
8.3		2.58
0.95		1.54
1.24		21.53
0	6.41	0.36
1.54	4.18	9.64
4.44	8.3	1.39
1.24	2.97	1.39
6.86	5.6	2.22
2.77	0.57	2.13
1.39	1.87	14.32
0.1	0.36	7.39
2.04	0.18	11.66
1.87	4.44	3.87
2.58	9.34	4.1
2.22	4.44
0.46	8.21
1.24	0.36
1.87	2.4
4.66	32.24
0.36	1.09
7.39	1.09
28.45	4.66
1.54	1.09
5.6	6.1
5.76	0.1
6.35	5.85
3.37	1.24
8.44	0
0.51	8.49
2.97	0.1
2.46	1.87
1.04	0.46
3.32	11.15
6.11	0
2.46	2.04
4.16	0
1.04	0.36
9.08	1.09
5.09	0.36
0	0
0.66	3.57
0.19	99.18
0.02	0.26
0.06	4.44
0.16	4
0.03	0.1
11.15	6.86
15.64	2.58
	0
	10.21
	2.46
	5.09
	4.77
	1.04
	4.46
	1.92
	2.22
	18.88
	1.73
	1.45
	4.16
	8.44
	6.65
	4.16
	1.73
	5.36
	0.95
	2.7
	1.87
	4.77
	17.28
	16.97
	3.87
	6.65
	4.77
	14.6
	9.08
	4.46
	6.29
	2.13
	2.7
	2.24
	1.12
	0.22
	0.11
	0.18
	0.18
	0.49
	6.04
	0.42
	0.2
	0.2
	0.46
	0.46
	0.03
	0.09
	0.22
	0.02
	0.07
	6.1
	0
	5.41
	4.1
