# Supplementary material for: Association of lymphocyte subsets and cytokines with bone metabolism: a retrospective, cross-sectional study
Source: BMC Musculoskelet Disord. 2024 Jan 9;25:43. doi: 10.1186/s12891-023-07137-8 (PMC10775480; doi:10.1186/s12891-023-07137-8)
Supplement: Supplementary file 1 — Additional file 1. [file 12891_2023_7137_MOESM1_ESM.zip › PINP/Absolute count of total T lymphocytes.txt]

L-P1NP	N-P1NP	H-PINP
769.81	1461.34	290.45
2368.8	1727.74	1021.7
1351.17	821.85	513.07
467.97	863.32	1115.35
1520.85	1437.59	1507.46
1169.97	1001.38	1074.96
2135.79	1010.03	1757.71
654.12	1495.95	1544.05
1249.11	1273.48	1047.82
963.5	692.55	817.52
1466.2	1405.86	1184.63
2217.16	867.31	971.32
1910.74	815.77	776.8
1967.69	1352.25	1054.46
898.61	1478.57
1066.33	1481.64
1351.8	1635.09
1066.83	1464.59
1561.21	581.65
481.87	565
1352.36	724.51
866.43	515.69
734.7	1764.11
290.04	1206.59
1686.65	1070.92
1206.56	1882.11
870.15	1162.14
585.73	1414.38
1236.25	982.04
1038.36	526.32
937.11	1822.32
162.53	989.74
1019.84	951.22
708.56	1504.19
1384.25	1916.81
1250.44	1258.5
1209.35	1225.92
1857.26	1875.76
1934.86	1423.54
689.02	856.6
1980.39	958.65
429.76	718.99
889.04	1508.9
923.28	1029.64
882.3	990.05
1391.8	2111.89
1670.99	1039.44
964	210.07
	1110.7
	574.75
	2470.92
	1184
	1552.67
	1360.55
	941.38
	850.43
	1215.48
	966.16
	1082.27
	1545.67
	2149.7
	1228.55
	837.59
	705.5
	1524.64
	1399.66
	1928.74
	1041.32
	1430.84
	1031.1
	843.17
	1187.07
	1431.08
	1489.28
	1378.6
	1720.86
	1279.66
	1104.34
	1142.89
	618.11
	692.25
	999.18
	1120.28
	1039.96
	2219.43
	179.8
	1553.23
	1715.42
	1091.96
	1094.75
	1288.76
	859
	1795.82
	1117.39
	1056.72
	1297.28
	2137.8
	992.38
	1521.22
	1048.19
