# Supplementary material for: Association of lymphocyte subsets and cytokines with bone metabolism: a retrospective, cross-sectional study
Source: BMC Musculoskelet Disord. 2024 Jan 9;25:43. doi: 10.1186/s12891-023-07137-8 (PMC10775480; doi:10.1186/s12891-023-07137-8)
Supplement: Supplementary file 1 — Additional file 1. [file 12891_2023_7137_MOESM1_ESM.zip › PINP/CD4+_CD8+.txt]

L-P1NP	N-P1NP	H-PINP
2.6		2
1.14		1.91
1.71		4.12
3.73	2.1	0.86
0.94	1.6	2.57
1.43	1.19	3.49
1.19	0.98	1.32
0.54	2.16	2.5
0.95	3.85	2.48
2.66	2.25	3.54
1.94	1.77	0.67
1.88	2.03	0.82
1.58	1.44	1.65
1.81	1.51	1.24
1.29	3.35
1.86	2.64
1.48	2.39
0.48	1.82
2.26	1.38
0.65	1.4
1.45	2.93
3.2	1.18
1.08	2.02
2.16	2.14
1.28	1.93
1.38	1.79
1.82	1.86
1.12	1.57
1.9	1.41
1.8	0.92
1.75	2.32
0.84	2.27
2.19	3.18
1.56	1.48
2.15	2.32
2.45	3.36
2.26	1.8
2.54	4.18
1.17	3.08
1.8	1.34
0.63	2.33
1.39	2.65
1.89	0.88
5.6	2.09
2.33	2.03
2.06	1
1.7	1.16
1.13	1.56
	1.18
	1.31
	3.68
	3.34
	1.78
	2.62
	1.02
	1.38
	1.94
	2.9
	2.22
	0.97
	2.67
	1.26
	1.61
	2.23
	3.15
	1.15
	2.91
	1.1
	1.1
	0.59
	1.06
	0.31
	1.65
	2.02
	1.39
	0.82
	1.45
	1.47
	1.08
	2.21
	1.43
	2.78
	1.36
	1.66
	1.63
	1.29
	0.98
	5.57
	5.71
	2.55
	2.2
	1.8
	1.01
	2.28
	3.06
	1.25
	1.18
	1.71
	2.12
	2.18
	0.94
	2.7
	2.29
