# Supplementary material for: Association of lymphocyte subsets and cytokines with bone metabolism: a retrospective, cross-sectional study
Source: BMC Musculoskelet Disord. 2024 Jan 9;25:43. doi: 10.1186/s12891-023-07137-8 (PMC10775480; doi:10.1186/s12891-023-07137-8)
Supplement: Supplementary file 1 — Additional file 1. [file 12891_2023_7137_MOESM1_ESM.zip › PINP/Percentage of total T lymphocytes.txt]

L-P1NP	N-P1NP	H-PINP
65.67	75.58	55.86
77.27	78.54	39.05
61.57	53.89	56.9
38.66	81.66	67.26
83.65	64.45	73.18
74.42	70.46	83.57
77.05	62.29	70.57
66.93	68.98	67.38
69.85	60.92	70.71
54.36	57.04	69.51
71.88	79.56	69.77
73.79	85.54	77.34
71.73	81.19	76.86
77.68	73.47	61.6
74.26	73.2
80.39	73.99
74.32	81.21
60.31	77.41
85.21	66.85
77.39	72.51
75.48	66.5
84.03	47.02
74.17	80.9
67.08	77.34
69.67	76.3
59.75	86.14
58.63	56.58
75.57	65.86
66.55	69.97
73.57	71.05
51.74	79.24
39.75	62.83
71.1	72.84
66.36	67.13
64.97	73.03
70.67	73.53
79.77	60.2
61.12	49.92
71.78	82.07
70.22	82.34
77.78	69.17
32.39	71.79
70.1	60.99
65.31	66.97
61.82	78.06
79.22	69.77
72.14	76.1
78.65	77.38
	54.6
	80.01
	86.62
	61.06
	73.37
	73.58
	85
	86.54
	73.27
	64.21
	81.18
	71.47
	77.46
	83.76
	67.78
	48.4
	74.09
	57.22
	81.27
	80.76
	86.54
	64.8
	69.28
	74.25
	74.5
	76.58
	83.49
	77.45
	80.7
	80.3
	84.62
	69.53
	67.26
	69.77
	73.1
	71.2
	75.39
	64.27
	78.86
	67.86
	63.87
	68.92
	66.35
	62.27
	78.57
	69.24
	80.42
	70.76
	74.67
	61.94
	68.73
	65.86
